# Supplementary material for: VARIETAL IDENTIFICATION IN HOUSEHOLD SURVEYS: RESULTS FROM THREE HOUSEHOLD-BASED METHODS AGAINST THE BENCHMARK OF DNA FINGERPRINTING IN SOUTHERN ETHIOPIA
Source: Exp Agric. 2018 Feb 20;55(3):371–85. doi: 10.1017/S0014479718000030 (PMC7680950; doi:10.1017/S0014479718000030)
Supplement: Supplementary file 4 [file EA-55-03-371-s004.xlsx]

## Sheet: Codes
	Input data type: humming
	Thresholds: 0 - 0.03
	ClonesList references:
	4XXXXX	CIP accessions, represented by six digit codes starting with 4 (4xxxxx) and some called Repx
	Ref Library:	Materials collected at OARI and SARI in 2014
	XXX_	Samples collected during household survey (from 1 to 279)

## Sheet: bin003
BinID	BinSize	ClonesList
1	78	100_866291|103_866294|104_866295|113_866304|207_870055|47_869993|69_870015|84_870215|123_866314|46_869992|134_866325|21_869967|134_870171|92_870037|81_870027|58_870004|94_870039|64_870010|96_870193|44_869990|95_870040|78_870024|79_870025|97_870160|45_869991|43_869989|93_870038|145_870164|75_870158|98_870168|80_870026|96_870216|87_870032|90_870035|136_866327|221_870069|138_866329|141_866332|86_870…
2	67	101_866292|10_869956|53_869999|59_870005|12_869958|82_870028|67_870013|15_870153|20_869966|38_869984|51_869997|60_870006|15_869961|17_869963|35_869981|42_869988|155_866346|51_870156|117_866308|214_870062|Ref Library: Guntunte_870206|40_869986|24_869970|39_869985|31_869977|9_869955|48_869994|161_866352|13_869959|36_869982|33_869979|38_870147|52_869998|11_869957|23_869969|30_869976|26_870146|Ref Li…
7	2	106_866297|107_866298
13	67	110_866301|127_866318|131_866322|181_866371|217_870065|181_870167|209_870057|243_870091|400896_invtr_865514|74_870150|77_870023|154_866345|63_870157|110_870169|158_870173|50_869996|74_870020|55_870001|88_870033|140_866331|116_866307|231_870079|235_870083|176_866367|210_870058|173_866364|112_866303|54_870000|Ref Library:Kuflo_870133|148_866339|Ref Library:Tulla_870210|202_870050|115_866306|156_866…
15	3	111_866302|129_866320|111_870177
19	38	114_866305|133_866324|133_870163|143_866334|201_870049|213_870061|186_866376|199_870047|233_870081|195_870043|236_870084|259_870107|191_866381|228_870076|241_870089|258_870106|159_870181|159_866350|250_870098|223_870071|440119_invtr_865474|175_866366|227_870075|440100_invtr_865569|139_866330|247_870095|Ref Library:Ogan Sogan_870187|Ref Library:Ogan Sogan_870121|244_870092|Ref Library:Ogan Sogan_8…
29	18	122_866313|160_866351|224_870072|157_870165|153_866344|152_866343|198_870046|Ref Library:Berkuma_870109|242_870090|Ref Library:Berkuma_870127|122_870170|151_866342|180_870217|Ref Library:Berkuma_870208|162_866353|188_866378|Ref Library:Berkuma_870186|157_866348
34	2	125_866316|126_866317
62	10	146_866337|146_870172|225_870073|256_870104|190_866380|163_866354|22_869968|187_866377|226_870074|164_866355
90	1	165_866356
112	16	182_866372|182_870175|192_870195|216_870064|252_870100|34_869980|Ref Library:Kudade_870212|220_870068|Ref Library:Kudade_870129|Ref Library:Kudade_870190|218_870066|Ref Library:Kudade_870111|234_870082|253_870101|254_870102|192_870218
117	4	185_866375|212_870060|215_870063|238_870086
120	2	188006.1_invtr_865253|188006.1_invtr_871207
123	1	189_866379
128	1	193_870041
139	1	203_870051
160	1	222_870070
185	1	246_870094
1240	2	61_870007|61_870141
1292	6	Ref Library:Bareda_870123|Ref Library:Bareda_870191|Ref Library:Bareda_870213|Ref Library:Koka6_870122|Ref Library:Koka6_870189|Ref Library:Koka6_870211
1295	3	Ref Library:Bellela_870120|Ref Library:Bellela_870185|Ref Library:Bellela_870207
1298	3	Ref Library:Belletech_870116|Ref Library:Belletech_870202|Ref Library:Belletech_870134
1305	2	Ref Library:Bertukanie_870119|Ref Library:Bertukanie_870205
1307	2	Ref Library:Damota_870113|Ref Library:Damota_870131
1309	1	Ref Library:Dimitu_870118
1310	1	Ref Library:Dimitu_870204
1311	2	Ref Library:Falaha_870117|Ref Library:Falaha_870203
1316	2	Ref Library:Koka12_870125|Ref Library:Koka12_870200
1333	1	Ref Library:Tula_870124
220	5	400001_invtr_865889|400001_invtr_871261|403009_GH_865729|402816_GH_865800|403043_invtr_865715
222	4	400002_invtr_865900|401043_invtr_865609|401496_invtr_865479|400002_invtr_871262
224	1	400005_invtr_865671
225	4	400012_invtr_865319|400307_invtr_871213|400308_invtr_865421|400307_invtr_865325
226	1	400019_invtr_865331
227	1	400022_invtr_865659
228	6	400028_invtr_865618|440046_GH_865745|440046_invtr_865256|443992_866106|440046_GH_865767|400028_invtr_871238
230	3	400030_invtr_865300|400288_invtr_866120|404641_invtr_865496
231	12	400055_invtr_865265|402875_GH_865811|402914_invtr_865544|402923_invtr_865367|400110_invtr_865782|401561_GH_865788|400138_invtr_866171|401324_GH_865803|402734_invtr_865771|402734_invtr_871251|400057_invtr_865688|400055_invtr_871208
234	3	400069_invtr_865689|400069_invtr_865728|400069_invtr_871244
237	2	400072_invtr_866168|402815_invtr_865658
238	1	400076_invtr_865260
239	2	400081_GH_865764|401564_invtr_866156
240	1	400084_GH_865776
241	2	400090_invtr_866180|403008_invtr_865287
243	3	400130_invtr_865793|400160_invtr_865277|400160_invtr_871209
245	1	400145_GH_865741
246	1	400147_invtr_865272
247	1	400154_invtr_865553
250	4	400163_invtr_865289|400165_invtr_865565|400219_invtr_871212|400163_invtr_871210
253	1	400181_invtr_865700
254	3	400185_invtr_865783|400185_invtr_871252|400207_GH_865753
258	1	400223_invtr_865577
259	1	400252_invtr_866167
260	1	400271_invtr_865284
261	1	400273_invtr_866179
262	1	400281_invtr_866108
267	1	400326_invtr_866132
268	1	400329_invtr_865432
269	3	400331_invtr_865723|400331_invtr_871247|400337_invtr_865296
272	2	400349_invtr_866190|400615_invtr_865656
273	2	400358_invtr_865795|400358_invtr_871253
275	1	400377_GH_865765
276	2	400390_invtr_865515|400391_invtr_865526
278	2	400412_invtr_865358|400459_GH_865789
279	1	400415_invtr_866151
280	1	400416_invtr_865370
281	1	400429_invtr_866163
282	2	400439_invtr_865382|400448_GH_865777
283	1	400444_invtr_865444
285	1	400450_invtr_865585
287	1	400462_invtr_865589
288	2	400470_invtr_865806|400470_invtr_871254
290	1	400478_invtr_865456
291	1	400495_invtr_865394
292	1	400505_invtr_865601
293	1	400506_invtr_865447
294	1	400518_invtr_865613
295	1	400523_invtr_865406
296	2	400531_invtr_865436|401048_invtr_865342
297	1	400535_invtr_865356
298	2	400553_invtr_865419|400553_invtr_871221
300	1	400557_invtr_865362
301	1	400558_invtr_865369
302	5	400559_invtr_865377|421044_invtr_865503|440201_invtr_865281|440057_invtr_865280|440428_invtr_865610
303	3	400560_invtr_865413|401577_invtr_865538|401115_GH_865731
304	1	400582_invtr_865635
305	6	400583_invtr_865418|400589_invtr_865480|400597_invtr_865459|400587_invtr_865468|400592_invtr_871223|400592_invtr_865441
306	1	400584_invtr_865632
307	1	400586_invtr_865644
310	1	400590_invtr_865666
311	1	400591_GH_865801
314	1	400593_invtr_865657
315	2	400595_invtr_865453|400595_invtr_871224
317	2	400596_invtr_865465|400596_invtr_871225
320	1	400599_invtr_865678
321	1	400602_invtr_865669
322	1	400607_GH_865812
323	1	400608_invtr_865691
324	2	400609_invtr_866140|400622_invtr_865703
325	1	400610_invtr_865714
326	2	400611_invtr_865477|400611_invtr_871226
328	1	400612_invtr_865690
330	2	400617_invtr_865489|400617_invtr_871227
332	1	400619_invtr_865624
334	1	400625_invtr_865705
335	2	400626_invtr_865679|400636_invtr_865667
336	1	400627_invtr_865668
337	1	400628_invtr_865471
338	1	400630_invtr_865631
339	1	400631_invtr_865655
340	1	400634_invtr_865483
341	1	400635_invtr_865542
343	4	400637_invtr_865681|400642_invtr_865554|400643_invtr_865566|400644_invtr_865643
347	1	400646_invtr_865536
348	1	400777_invtr_865578
349	3	400779_invtr_865501|400810_invtr_865454|400779_invtr_871228
351	1	400782_GH_865742
352	2	400783_invtr_865513|400783_invtr_871229
354	2	400789_invtr_865524|400789_invtr_871230
356	1	400791_invtr_865548
357	1	400792_invtr_865492
358	2	400794_invtr_865623|400875_invtr_865502
359	2	400798_invtr_865442|400866_GH_865754
360	1	400802_invtr_865560
361	4	400805_invtr_866152|400834_invtr_871248|400836_invtr_866175|400834_invtr_865735
362	1	400807_invtr_865504
364	1	400820_invtr_865466
368	1	400837_invtr_865621
369	1	400842_invtr_865590
370	1	400850_invtr_865478
371	1	400858_invtr_865490
372	1	400862_invtr_865597
374	1	400868_invtr_865440
376	1	400877_invtr_865762
377	1	400887_invtr_865645
378	1	400895_invtr_865602
380	1	400899_invtr_865724
381	1	400904_invtr_865614
382	2	400909_invtr_865736|400909_invtr_865784
384	1	400911_invtr_865625
385	1	400945_invtr_865495
386	1	400954_invtr_865516
387	1	400955_invtr_865543
388	2	400965_invtr_865586|401009_invtr_865445
389	1	400966_invtr_865748
390	1	400977_invtr_865760
391	1	400982_GH_865766
392	1	400990_invtr_865787
393	1	400992_invtr_866164
394	1	400997_GH_865778
395	1	401006_invtr_865772
396	1	401008_invtr_865527
398	1	401014_invtr_865457
399	2	401015_GH_865790|401018_GH_865802
401	2	401026_invtr_865507|401028_invtr_866176
403	1	401030_invtr_866187
404	1	401031_invtr_865455
405	1	401041_invtr_865519
407	1	401046_invtr_865555
409	1	401060_invtr_865481
410	1	401066_invtr_865493
411	2	401073_invtr_865505|401087_GH_865813
412	1	401082_invtr_866186
413	1	401083_invtr_865530
414	1	401085_invtr_865518
415	1	401086_invtr_865572
417	1	401110_invtr_865529
419	1	401119_invtr_866105
420	1	401121_invtr_865567
421	1	401125_GH_865743
422	1	401128_invtr_865818
423	2	401146_invtr_866109|401146_invtr_871287
425	1	401151_GH_865755
426	1	401152_invtr_865517
427	1	401153_invtr_865630
428	1	401154_invtr_865528
429	2	401183_invtr_865747|401183_invtr_871249
431	1	401188_invtr_865448
432	2	401211_invtr_865525|441549_invtr_865393
433	1	401232_invtr_866144
434	1	401237_invtr_865725
435	3	401277_invtr_865443|402886_invtr_865626|440240_invtr_865902
436	2	401287_invtr_866133|401287_invtr_871291
438	2	401288_invtr_866121|401288_invtr_871289
440	1	401293_invtr_865446
441	2	401304_invtr_865308|401327_invtr_865261
442	1	401305_invtr_865320
443	1	401306_invtr_865332
444	1	401307_invtr_865422
445	1	401310_invtr_866104
446	1	401311_GH_865779
447	2	401314_invtr_865343|401333_invtr_865273
448	1	401322_GH_865791
450	1	401326_GH_865814
452	1	401329_invtr_865433
454	3	401341_invtr_865285|403041_invtr_865403|402874_invtr_865355
455	1	401342_GH_865732
456	1	401343_invtr_865737
457	3	401345_invtr_865297|402967_invtr_865263|402732_invtr_865312
458	1	401377_invtr_866191
459	2	401383_invtr_865336|401497_GH_865768
460	1	401385_invtr_865309
461	2	401395_invtr_865830|420005_invtr_865266
462	1	401400_GH_865744
463	1	401431_invtr_865254
464	2	401432_invtr_865759|401432_invtr_871250
466	1	401442_invtr_866150
467	1	401447_GH_865756
468	1	401455_invtr_866117
469	2	401467_invtr_866145|401467_invtr_871293
471	1	401476_invtr_865579
472	1	401478_invtr_865749
473	1	401494_invtr_865761
476	1	401501_invtr_865773
477	1	401503_invtr_866129
478	2	401505_GH_865780|401508_invtr_865472
479	1	401506_invtr_865460
481	1	401511_invtr_865484
482	2	401513_invtr_866141|401514_GH_865792
484	1	401514_invtr_866153
485	1	401538_invtr_865350
486	1	401543_invtr_865469
487	1	401550_invtr_865620
490	1	401568_invtr_865591
492	2	402598_invtr_865702|402599_invtr_865713
494	1	402600_GH_865730
498	2	402768_invtr_865344|403045_invtr_865682
499	1	402783_invtr_865603
502	5	402820_invtr_865310|403024_invtr_866116|403049_invtr_865415|403031_invtr_865391|403007_invtr_865379
503	1	402842_invtr_865322
504	1	402864_invtr_865615
508	1	402895_invtr_865334
511	1	402943_invtr_865345
513	2	402977_invtr_865275|403040_invtr_866128
522	1	403044_invtr_865670
524	2	403046_invtr_865694|420442_invtr_865774
525	1	403048_invtr_865706
527	1	403248_865869
528	1	403248_h1_865894
529	1	403248_h2_865905
530	1	403248_h3_865823
531	1	403261_865881
532	1	403261_h1_865835
533	1	403270_865893
534	1	403270_h1_865822
535	1	403270_h2_865834
536	1	403270_h3_865846
537	1	403552_865904
538	1	403552_h12_865882
539	1	403552_h3_865858
540	1	403552_h7_865870
541	1	404019_invtr_865556
542	1	404022_invtr_865458
543	1	404023_invtr_865568
544	1	404024_invtr_865470
545	1	404028_invtr_865482
547	1	404709_invtr_865299
549	1	420004_invtr_865508
551	3	420028_invtr_865324|420028_invtr_865786|420028rep_865847
554	2	420031_invtr_865278|420059_invtr_866052
555	1	420032_invtr_865351
556	5	420033_invtr_865290|420097_invtr_871219|420097_invtr_865395|420091_invtr_871217|420091_invtr_865371
557	1	420042_invtr_865539
558	3	420047_invtr_865347|420047_invtr_865798|420047_invtr_871215
561	7	420051_invtr_865359|420051_invtr_871216|420135_invtr_865323|421382_invtr_865416|440370_invtr_865595|440370_invtr_871236|420137_invtr_866099
563	2	420058_invtr_866040|420873_invtr_865600
565	1	420065_invtr_865302
566	2	420066_invtr_865809|421539_invtr_865366
567	1	420067_invtr_865716
568	1	420080_invtr_865727
571	4	420093_invtr_865314|422587_invtr_865807|422587_invtr_865763|422587_invtr_865796
572	1	420094_invtr_865520
573	2	420096_invtr_865383|420096_invtr_871218
577	3	420098_invtr_866064|420099_invtr_865785|420394_invtr_866087
579	2	420108_invtr_865311|421154_invtr_866139
580	1	420110_invtr_865551
581	1	420120_invtr_866076
584	2	420139_invtr_865550|422648_invtr_866136
585	2	420155_invtr_865427|420338_invtr_865267
586	1	420157_invtr_865562
587	1	420164_invtr_865563
588	1	420165_invtr_865363
589	2	420167_invtr_865375|420957_invtr_865288
590	1	420174_invtr_865575
591	1	420182_invtr_865587
592	1	420196_invtr_865438
593	1	420198_invtr_865326
594	1	420203_invtr_865599
595	2	420206_invtr_865407|420206_invtr_871220
597	1	420224_invtr_865337
598	2	420227_invtr_866111|420703_invtr_865386
599	1	420230_invtr_865335
600	1	420236_invtr_865842
601	1	420237_invtr_865387
602	1	420268_invtr_865399
603	4	420283_invtr_865531|420942_invtr_865752|420942_invtr_865712|420942_invtr_871246
604	1	420284_invtr_865411
605	1	420298_invtr_866123
606	2	420303_invtr_865430|420303_invtr_871222
608	1	420305_invtr_865346
609	1	420317_invtr_865348
610	1	420322_invtr_865449
611	1	420334_invtr_865797
612	1	420337_invtr_865255
615	1	420413_invtr_865611
616	1	420417_invtr_865423
617	1	420432_invtr_865622
618	1	420439_invtr_865360
619	1	420441_invtr_865434
620	1	420442_invtr_865739
622	1	420446_invtr_865279
623	1	420468_invtr_866135
624	1	420474_invtr_865352
625	1	420484_invtr_865368
626	1	420496_invtr_866098
627	1	420525_invtr_865364
628	1	420531_invtr_865374
629	1	420538_GH_865769
630	1	420540_invtr_865717
631	1	420549_invtr_865264
632	3	420551_invtr_865701|420551_invtr_865740|420551_invtr_871245
635	1	420563_invtr_865680
636	1	420565_invtr_865376
637	1	420568_GH_865746
638	1	420576_invtr_865388
639	1	420582_invtr_865400
640	1	420586_invtr_865412
641	1	420596_invtr_865380
642	1	420598_invtr_865540
643	1	420599_GH_865805
644	1	420603_invtr_865372
645	1	420604_invtr_865424
646	1	420612_invtr_865808
647	1	420613_invtr_865552
648	1	420633_invtr_865384
649	1	420645_invtr_865435
650	1	420649_invtr_865564
651	1	420654_invtr_866147
652	1	420660_invtr_865461
653	1	420670_invtr_865353
654	1	420673_invtr_865365
655	1	420677_invtr_865392
656	1	420694_invtr_865854
658	1	420710_invtr_866159
659	1	420719_invtr_865726
660	1	420750_invtr_865576
661	1	420760_GH_865734
662	1	420771_invtr_865738
663	1	420775_invtr_865389
664	1	420795_invtr_865588
665	1	420806_invtr_865401
666	1	420846_invtr_865467
667	1	420851_invtr_866127
668	1	420861_invtr_866182
670	1	420876_invtr_865425
671	2	420883_invtr_865642|420968_invtr_865491
672	1	420889_invtr_865751
673	1	420906_invtr_865612
674	1	420913_GH_865816
675	1	420934_invtr_865396
679	1	420954_invtr_865276
681	1	420958_invtr_865404
682	1	420960_invtr_866100
684	1	420981_invtr_866016
685	1	420991_invtr_865408
686	1	421001_invtr_866028
687	1	421007_invtr_865574
688	1	421019_invtr_866112
689	1	421021_invtr_865750
690	1	421027_GH_865781
691	1	421033_invtr_866124
693	1	421093_invtr_865420
694	1	421102_invtr_865291
695	1	421119_invtr_865473
696	1	421127_invtr_865303
697	2	421133_invtr_865584|440145_invtr_865414
698	1	421148_invtr_865634
700	1	421159_invtr_865646
701	1	421160_invtr_865693
702	1	421242_invtr_865354
703	1	421334_invtr_865485
705	1	421396_invtr_865692
706	1	421399_invtr_865704
708	1	421643_invtr_865428
709	1	421783_invtr_865799
713	1	422636_invtr_865810
715	1	422655_invtr_865315
718	3	440001_invtr_865866|Ref Library:Temesgen_870196|Ref Library:Temesgen_870219
719	1	440002_invtr_865580
720	1	440008_invtr_865497
721	1	440013_invtr_865596
722	1	440014_invtr_865592
723	1	440020_invtr_865327
724	1	440021_invtr_865604
725	1	440024_invtr_865378
726	1	440028_GH_865804
727	2	440029_invtr_865683|440426_GH_865758
728	1	440034_invtr_865647
729	1	440039_invtr_865616
730	1	440042_invtr_865338
731	1	440043_invtr_865390
735	1	440047_invtr_865268
736	1	440051_invtr_865402
738	3	440062_invtr_865627|440170_invtr_865843|441789_invtr_865506
739	5	440064_invtr_865545|Ref Library:Kero_870214|Ref Library:Kero_870130|Ref Library:Kero_870112|440084_invtr_865349
740	1	440069_invtr_865509
741	1	440073_invtr_865598
742	1	440074_invtr_865431
743	1	440079_invtr_865439
744	1	440081_invtr_865557
746	1	440094_invtr_865292
747	2	440096_invtr_865521|440285_invtr_865270
749	2	440107_invtr_865532|440107_invtr_865878
751	1	440109_invtr_865398
752	1	440112_invtr_865304
753	2	440114_invtr_865450|440259_invtr_865820
754	2	440116_invtr_865462|440116_invtr_865794
757	1	440120_invtr_865890
758	2	440123_invtr_865608|440126_invtr_865316
760	2	440127_invtr_865619|440160_invtr_865510
761	2	440129_invtr_865486|440129_invtr_865901
763	1	440130_invtr_865819
764	1	440136_invtr_865831
765	1	440137_invtr_865498
766	1	440143_invtr_865328
768	2	440146_invtr_865817|440146_invtr_871255
770	1	440159_invtr_865581
772	1	440162_invtr_865695
773	1	440164_invtr_866162
774	7	440166_invtr_866174|440169_invtr_865339|444029_866131|444139_866097|443789_invtr_865721|444073_866058|444045_865910
775	1	440167_invtr_866165
778	1	440183_invtr_865593
779	1	440186_invtr_865257
780	1	440189_invtr_865361
781	1	440194_invtr_865269
782	5	440195_invtr_865605|440367_invtr_871235|440340_invtr_871231|440340_invtr_865535|440367_invtr_865583
783	1	440197_invtr_865855
784	1	440198_invtr_865373
786	1	440203_invtr_865867
787	1	440205_invtr_865410
788	2	440207_invtr_865522|440300_invtr_865594
789	1	440208_invtr_865879
790	1	440209_invtr_865533
791	3	440210_invtr_865385|443733_invtr_866102|440301_invtr_865654
792	1	440211_invtr_865891
793	1	440213_GH_865815
794	1	440225_invtr_865617
795	3	440228_invtr_865451|440374_invtr_865607|440374_invtr_871237
796	1	440231_invtr_865628
797	1	440236_invtr_865546
799	1	440245_invtr_865558
800	1	440248_invtr_865463
801	1	440251_invtr_865549
802	1	440255_invtr_865475
803	1	440258_invtr_865570
805	1	440260_invtr_865293
806	1	440261_invtr_865561
807	2	440262_invtr_865487|440262_invtr_865832
809	1	440263_invtr_865537
810	2	440266_invtr_865829|440266_invtr_871256
812	1	440269_invtr_865844
813	1	440270_invtr_865305
814	1	440271_invtr_865317
815	1	440272_invtr_866148
816	1	440273_invtr_865329
817	1	440280_invtr_865499
818	2	440281_invtr_865340|440281_invtr_865856
820	2	440282_GH_865757|440293_invtr_865294
821	1	440284_invtr_865258
823	1	440286_invtr_865282
824	1	440289_invtr_865582
825	1	440290_invtr_865511
826	1	440291_invtr_865397
828	1	440294_invtr_866185
829	1	440297_invtr_865523
832	1	440302_invtr_865868
833	1	440304_invtr_865534
834	1	440306_invtr_866103
835	1	440307_invtr_865306
836	1	440308_invtr_865452
837	1	440309_invtr_865318
838	1	440312_invtr_865464
839	1	440313_invtr_865476
840	1	440314_invtr_865573
841	1	440315_invtr_865606
842	2	440316_invtr_865629|440316_invtr_871239
844	1	440320_invtr_865330
845	2	440321_invtr_865641|440321_invtr_871240
847	2	440325_invtr_865488|440326_invtr_865341
849	2	440332_invtr_865653|440332_invtr_871241
851	1	440334_invtr_865500
852	3	440335_invtr_865259|440365_invtr_865571|440365_invtr_871234
853	1	440336_invtr_865512
854	1	440338_invtr_865880
857	2	440347_invtr_865665|440347_invtr_871242
859	4	440349_invtr_865547|440349_invtr_865841|440349_invtr_871232|440349_invtr_871257
863	1	440352_invtr_865271
864	2	440356_invtr_865559|440356_invtr_871233
866	1	440362_invtr_865409
867	1	440363_invtr_865283
874	1	440373_invtr_865295
877	2	440380_invtr_865677|440380_invtr_871243
879	1	440381_GH_865733
880	1	440392_invtr_865892
881	1	440397_invtr_865903
882	2	440401_invtr_865853|440401_invtr_871258
884	1	440412_invtr_865821
885	3	440414_invtr_865865|440414_invtr_871259|440415_invtr_865381
888	2	440417_invtr_865833|440421_invtr_865845
889	1	440418_invtr_865307
890	2	440420_invtr_865877|440420_invtr_871260
895	1	440429_invtr_865707
897	1	441704_invtr_865426
898	1	441705_invtr_865405
899	1	441721_invtr_865417
900	1	441722_invtr_865429
901	1	441723_invtr_865437
902	1	441726_invtr_866115
903	1	441728_invtr_865633
904	1	441739_GH_865770
905	1	441777_invtr_865775
906	1	441784_invtr_865494
908	1	441790_invtr_865541
909	1	443636_invtr_866160
910	1	443640_invtr_866172
911	1	443641_invtr_866183
912	5	443653_invtr_866101|443962_871264|443685_invtr_866125|443739_invtr_866114|443962_865923
913	1	443683_invtr_866113
915	1	443715_invtr_866137
916	2	443716_invtr_866149|444001_865992
917	3	443723_invtr_866161|443868_865979|443993_865967
918	1	443725_invtr_866173
919	1	443729_invtr_866184
922	1	443744_invtr_866126
923	1	443748_invtr_866138
924	1	443753_865885
925	1	443755_invtr_865718
926	2	443756_invtr_865636|443787_invtr_865698
927	1	443757_invtr_865648
928	3	443758_invtr_865660|443793_invtr_865675|443796_invtr_865711
929	1	443760_invtr_865672
930	1	443761_invtr_865684
931	2	443763_865897|444146_866075
932	2	443764_invtr_865696|444028_866166
933	4	443765_invtr_865708|443776_invtr_865697|444015_866154|444067_866031
934	3	443766_invtr_865719|444058_866029|444058_871275
935	7	443767_invtr_865637|444104_866060|444030_865982|444114_866013|444120_866049|444106_865981|444014_866032
936	1	443770_invtr_865649
937	1	443771_invtr_865673
938	1	443773_invtr_865661
939	7	443774_invtr_865685|444081_866093|443785_invtr_865686|444065_866022|444136_866074|444090_866083|444053_865934
941	2	443777_invtr_865709|444125_866073
942	2	443778_invtr_865720|444042_865899
943	1	443779_invtr_865638
944	2	443781_invtr_865650|444084_866155
945	1	443783_invtr_865662
946	1	443784_invtr_865674
949	3	443788_invtr_865710|443794_invtr_865687|444085_866035
951	1	443790_invtr_865651
952	1	443791_invtr_865639
953	1	443792_invtr_865663
956	1	443795_invtr_865699
958	5	443799_865965|443854_865927|443978_865974|443948_865941|443866_865955
959	1	443800_865977
960	4	443802_866000|443958_865916|443961_865911|443961_871263
961	4	443803_865918|443815_865928|444002_865873|443874_865932
962	1	443804_865930
963	7	443805_865942|443807_865929|443877_865980|443954_865917|443954_865871|443931_invtr_865664|443847_865926
964	1	443806_866177
966	11	443808_865999|443837_865984|443846_865914|443851_865962|443981_865896|443839_865913|443843_865973|443951_865989|443838_865995|443849_865950|443841_865949
967	4	443809_865988|443848_865938|443829_871270|443829_865994
968	1	443810_865976
969	5	443811_865964|443857_865966|443967_865836|443960_865876|443852_865997
970	2	443812_865952|443816_865998
971	6	443813_865883|444099_866003|444119_866037|444050_866009|444061_871278|444061_866042
974	1	443817_865987
975	3	443818_865975|443869_865991|443870_866002
976	4	443819_865963|443820_865906|443860_865919|443872_865920
978	3	443821_865971|443821_871268|443858_865978
980	1	443822_865840
981	2	443823_865852|443982_865951
982	1	443824_865864
983	1	443825_865888
984	2	443826_865947|443826_871266
986	2	443828_865959|443828_871267
990	1	443830_865912
991	1	443831_865924
992	1	443832_865936
993	1	443834_865948
994	1	443835_865960
995	1	443836_865972
999	1	443840_865925
1001	1	443842_865961
1003	2	443844_865985|443974_865884
1010	2	443853_865915|443986_866001
1012	1	443855_865939
1013	1	443856_865954
1017	2	443861_865931|443983_865990
1019	2	443867_866118|444008_865838
1024	2	443873_866130|444027_865851
1026	1	443875_865956
1027	1	443876_865968
1029	1	443879_invtr_865722
1030	2	443880_865908|443990_865943
1031	1	443881_invtr_865640
1032	1	443900_invtr_865652
1034	1	443933_invtr_865676
1036	1	443949_865953
1038	2	443952_865859|443989_866188
1041	1	443957_865940
1043	1	443959_865895
1049	1	443963_865935
1050	2	443965_865983|443965_871269
1052	1	443966_865824
1054	1	443968_865848
1055	1	443969_865860
1056	2	443970_865872|443999_865861
1057	1	443971_865937
1058	1	443973_865996
1061	1	443979_865986
1065	1	443985_865907
1067	1	443988_865825
1072	1	443994_865837
1073	1	443996_865944
1074	1	443997_865849
1078	2	444003_866041|444003_871277
1080	2	444004_866020|444013_865862
1081	3	444005_866018|444005_871274|444128_866014
1083	1	444006_865826
1084	1	444007_866142
1086	2	444009_866005|444009_871271
1088	1	444010_865946
1089	1	444011_865850
1090	5	444012_866053|444140_866015|444071_866030|444071_871276|444012_871279
1095	2	444016_865874|444032_865863
1096	1	444017_865886
1097	2	444020_865898|444138_866086
1098	2	444021_865909|444091_866094
1099	4	444022_865933|444075_866090|444076_871283|444076_866077
1100	1	444023_865827
1101	2	444024_866065|444024_871281
1103	4	444025_865839|444096_871285|444097_866043|444096_866088
1108	1	444031_866007
1110	1	444033_865875
1111	3	444034_866017|444133_866050|444034_871273
1113	1	444035_865945
1114	2	444036_865887|444112_866095
1115	1	444037_865922
1118	2	444040_866178|444054_866008
1120	2	444044_866033|444088_866055
1122	1	444046_865828
1123	1	444047_866189
1124	1	444048_866080
1125	3	444049_866091|444060_865957|444115_866025
1127	1	444051_866021
1128	2	444052_866045|444055_866057
1132	1	444056_866069
1138	4	444062_866081|444072_866046|444087_866059|444069_866034
1139	1	444063_866092
1140	3	444064_866010|444095_866119|444126_866085
1151	1	444077_866070
1152	1	444078_866143
1153	1	444079_866082
1154	1	444080_866019
1156	1	444082_866011
1157	1	444083_866023
1160	2	444086_866047|444089_866071
1166	1	444092_866012
1167	3	444093_866024|444111_865958|444101_866079
1168	1	444094_865969
1173	1	444098_866036
1175	3	444100_866048|444107_866072|444122_866067
1177	2	444102_866006|444102_871272
1179	1	444103_865921
1181	1	444105_866107
1184	1	444108_866084
1187	2	444113_866066|444113_871282
1191	1	444117_865993
1195	1	444124_866061
1198	1	444127_866096
1200	2	444129_866078|444129_871284
1202	1	444131_866026
1203	1	444132_866038
1205	2	444134_866054|444134_871280
1207	1	444135_866062
1209	1	444137_866004
1213	1	444141_866027
1214	1	444142_866039
1215	1	444143_865970
1216	1	444144_866051
1217	1	444145_866063
1219	1	444147_866056
1220	1	444148_866068
1221	1	444149_866044
2016-01-19 19:37:21
